# Supplementary material for: Breast cancer risk assessment using genetic variants and risk factors in a Singapore Chinese population
Source: Breast Cancer Res. 2014 Jun 18;16(3):R64. doi: 10.1186/bcr3678 (PMC4095592; doi:10.1186/bcr3678)
Supplement: Additional file 1: Table S1 — The corresponding individual and pooled ORs from published GWAS studies for 51 SNPs. This table presents the individual and pooled ORs, as well as FDR-corrected P-het of each SNP from published studies. The pooled ORs for each SNP were obtained from published studies only. [file bcr3678-S1.xlsx]

## Sheet: Suppl Table1
No	Chr	Position	SNP	Alleles (Effect/ non-effect allele)	Gene	EAF	Study [ref]	OR [95% confidence interval]	SE	Pvals	Pooled OR	Phet	FDR-corrected P-het (BH method, 5%)
1	1	10488802	rs616488	G/A	PEX14	0.33	Eur GWAS [45]	0.94 (0.9, 0.98)	0.0213	0.0017	0.938	0.92	1
				G/A		0.33	iCOGS [45]	0.94 (0.92, 0.96)	0.0107	3e-08
				G/A		0.314	ABCC [39]	0.93 (0.89, 0.96)	0.0162	0.000101
				G/A		0.314	COGS [39]	0.95 (0.9, 1.01)	0.0312	0.096
2	1	114249912	rs11552449	A/G	PTPN22:BCL2L15:AP4B1:DCLRE1B:HIPK1	0.17	Eur GWAS [45]	1.08 (1.02, 1.14)	0.0276	0.0042	1.059	0.106	0.306842
				A/G		0.17	iCOGS [45]	1.07 (1.04, 1.09)	0.0094	1.1e-06
				A/G	AP4B1	0.608	ABCC [39]	1.03 (0.99, 1.07)	0.0194	0.179
				A/G		0.608	COGS [39]	1.02 (0.97, 1.07)	0.0244	0.523
3	1	120982136	rs11249433	G/A	FCGR1B	0.41	Eur GWAS [45]	1.14 (1.1, 1.19)	0.0219	1.5e-10	1.093	0.139	0.334783
				G/A		0.41	iCOGS [45]	1.09 (1.07, 1.1)	0.0047	3e-18
				G/A		0.03	ABCC [39]	1.13 (0.98, 1.3)	0.0715	0.101
				G/A		0.03	COGS [39]	1.18 (1.03, 1.35)	0.0687	0.018
4	2	120961592	rs4849887	A/G	-	0.098	Eur GWAS [45]	0.9 (0.84, 0.96)	0.0329	0.0017	0.919	0.468	0.735429
				A/G		0.098	iCOGS [45]	0.91 (0.88, 0.94)	0.0165	5.6e-09
				A/G	INHBB	0.183	ABCC [39]	0.93 (0.88, 0.97)	0.0215	0.000835
				A/G		0.183	COGS [39]	0.96 (0.9, 1.03)	0.0359	0.245
5	2	172681217	rs2016394	A/G	METAP1D:DLX1:DLX2	0.48	Eur GWAS [45]	0.95 (0.92, 0.99)	0.021	0.014	0.954	0.502	0.766944
				A/G		0.48	iCOGS [45]	0.95 (0.93, 0.97)	0.0106	2.7e-07
				A/G	DLX2	0.186	ABCC [39]	0.98 (0.9, 1.08)	0.0496	0.733
				A/G		0.816	COGS [39]	1 (0.94, 1.07)	0.0345	0.974
6	2	217614077	rs13387042	G/A	TNP1‡	0.47	Eur GWAS [45]	0.83 (0.8, 0.86)	0.0181	3.2e-21
				G/A		0.47	iCOGS [45]	0.88 (0.86, 0.9)	0.0115	2.3e-39
				G/A		0.895	ABCC [39]	0.93 (0.86, 1.01)	0.0421	0.08	0.94	0.718	0.974
				G/A		0.895	COGS [39]	0.95 (0.88, 1.03)	0.0413	0.226
7	2	218004753	rs16857609	T/C	DIRC3	0.26	Eur GWAS [45]	1.09 (1.05, 1.14)	0.0229	4.5e-05	1.077	0.826	0.987609
				T/C		0.26	iCOGS [45]	1.08 (1.06, 1.1)	0.0094	4.4e-12
				T/C		0.598	ABCC [39]	1.07 (1.03, 1.1)	0.0141	0.000509
				T/C		0.598	COGS [39]	1.06 (1.01, 1.12)	0.0281	0.018
8	3	4717276	rs6762644	G/A	ITPR1:EGOT	0.4	Eur GWAS [45]	1.06 (1.02, 1.11)	0.0235	0.0016	1.066	0.59	0.877027
				G/A		0.4	iCOGS [45]	1.07 (1.04, 1.09)	0.0094	2.2e-12
				G/A	ITPR1	0.079	ABCC [39]	1.02 (0.96, 1.09)	0.0339	0.483
				G/A		0.079	COGS [39]	1.07 (0.98, 1.17)	0.0456	0.151
9	3	27391017	rs4973768	A/G	SLC4A7	0.48	Eur GWAS [45]	1.14 (1.09, 1.18)	0.0176	8.7e-11	1.109	0.342	0.571667
				A/G		0.48	iCOGS [45]	1.1 (1.08, 1.12)	0.0092	1.2e-21
				A/G		0.192	ABCC [39]	1.12 (1.06, 1.19)	0.0309	8.73e-05
				A/G		0.192	COGS [39]	1.11 (1.05, 1.18)	0.0312	0.000718
10	3	30657943	rs12493607	G/C	TGFBR2	0.35	Eur GWAS [45]	1.04 (1, 1.09)	0.024	0.049	1.057	0.799	0.985111
				G/C		0.35	iCOGS [45]	1.06 (1.03, 1.08)	0.0095	1.4e-07
				G/C		0.673	ABCC [39]	1.07 (1.01, 1.14)	0.0323	0.024
				G/C		0.673	COGS [39]	1.04 (0.99, 1.1)	0.0286	0.133
11	4	106304227	rs9790517	A/G	TET2	0.23	Eur GWAS [45]	1.09 (1.04, 1.14)	0.0229	0.00027	1.05	0.14	0.334783
				A/G		0.23	iCOGS [45]	1.05 (1.03, 1.08)	0.0144	1.6e-05
				A/G		0.611	ABCC [39]	1.04 (0.98, 1.1)	0.0286	0.191
				A/G		0.611	COGS [39]	1 (0.95, 1.06)	0.0297	0.882
12	4	176083001	rs6828523	A/C	ADAM29	0.13	Eur GWAS [45]	0.89 (0.83, 0.94)	0.0279	0.00011	0.898	0.71	0.97625
				A/C		0.13	iCOGS [45]	0.9 (0.87, 0.92)	0.0112	6.6e-13
13	5	44698272	rs4415084	C/T	5p12 (intergenic)	0.42	Fletcher et al. 2011 [43]	1.17 (1.11, 1.22)	0.0214	8e-11	1.17	1	1
14	5	44742255	rs10941679	G/A	MRPS30	0.27	Eur GWAS [45]	1.17 (1.12, 1.23)	0.0255	5e-12	1.126	0.119	0.311667
				G/A		0.27	iCOGS [45]	1.13 (1.1, 1.15)	0.009	1.5e-27
				G/A		0.484	ABCC [39]	1.09 (1.04, 1.14)	0.0229	0.000674
				G/A		0.484	COGS [39]	1.09 (1.04, 1.15)	0.0273	0.00082
15	5	56067641	rs889312	C/A	MAP3K1‡	0.29	Eur GWAS [45]	1.16 (1.11, 1.21)	0.0215	7.7e-12
				C/A		0.29	iCOGS [45]	1.12 (1.1, 1.15)	0.0135	1.8e-26
				C/A		0.523	ABCC [39]	1.05 (1, 1.11)	0.0284	0.037	1.06	0.812	0.974
				C/A		0.523	COGS [39]	1.06 (1.01, 1.12)	0.0281	0.013
16	5	58219818	rs10472076	G/A	RAB3C	0.38	Eur GWAS [45]	1.06 (1.02, 1.11)	0.0235	0.005	1.04	0.186	0.365357
				G/A		0.38	iCOGS [45]	1.05 (1.03, 1.07)	0.0096	1.6e-06
				G/A		0.27	ABCC [39]	1.02 (0.98, 1.07)	0.0244	0.242
				G/A		0.27	COGS [39]	0.99 (0.94, 1.05)	0.03	0.745
17	5	158176661	rs1432679	G/A	EBF1	0.43	Eur GWAS [45]	1.06 (1.02, 1.1)	0.0189	0.0023	1.072	0.73	0.979268
				G/A		0.43	iCOGS [45]	1.07 (1.05, 1.09)	0.0094	2.1e-12
				G/A		0.664	ABCC [39]	1.09 (1.04, 1.14)	0.0229	2.07e-05
				G/A		0.664	COGS [39]	1.09 (1.03, 1.15)	0.0273	0.001
18	6	1263878	rs11242675	G/A	FOXQ1	0.39	Eur GWAS [45]	0.97 (0.93, 1.01)	0.0206	0.12	0.975	3.08e-09	5.64667e-08
				G/A		0.39	iCOGS [45]	0.94 (0.92, 0.96)	0.0107	1.2e-08
				G/A		0.52	ABCC [39]	0.99 (0.96, 1.03)	0.0202	0.751
				G/A		0.52	COGS [39]	1.08 (1.02, 1.12)	0.0186	0.008
19	6	127642323	rs2180341	G/A	ECHDC1,RNF146	0.273	Gold et al. 2008 [34]	1.41 (1.25, 1.59)	0.0613	3e-08	1.41	1	1
20	6	13830502	rs204247	G/A	RANBP9	0.43	Eur GWAS [45]	1.06 (1.02, 1.1)	0.0189	0.0057	1.046	0.621	0.932
				G/A		0.43	iCOGS [45]	1.05 (1.03, 1.07)	0.0096	8.4e-09
				G/A		0.652	ABCC [39]	1.03 (0.99, 1.06)	0.0149	0.164
				G/A		0.652	COGS [39]	1.04(0.99, 1.10)	0.0259	0.081
21	6	82185105	rs17529111	G/A	FAM46A	0.22	Eur GWAS [45]	1.08 (1.03, 1.13)	0.0231	0.002	1.062	0.7	0.97625
				G/A		0.22	iCOGS [45]	1.06 (1.04, 1.09)	0.0142	5.1e-07
				G/A		0.198	ABCC [39]	1.07 (0.99, 1.15)	0.0368	0.08
				G/A		0.198	COGS [39]	1.03 (0.97, 1.1)	0.0335	0.326
22	6	151955806	rs3757318	A/G	ESR1	0.07	Eur BCAC	1.21 (1.13, 1.31)	0.0405	2.7e-07	1.17	0.0357	0.1309
				A/G		0.07	iCOGS [45]	1.16 (1.12, 1.21)	0.0215	8.2e-16
23	6	151990059	rs2046210	A/G	ESR1‡	0.35	Eur GWAS [45]	1.11 (1.07, 1.16)	0.0225	3.7e-07
				A/G		0.35	iCOGS [45]	1.08 (1.06, 1.1)	0.0094	4.8e-14
				A/G		0.342	ABCC [39]	1.27 (1.23, 1.31)	0.0158	2.59e-50	1.27	0.803	0.981
				A/G		0.342	COGS [39]	1.28 (1.22, 1.35)	0.0272	2.81e-20
24	7	143705862	rs720475	A/G	ARHGEF5:NOBOX	0.25	Eur GWAS [45]	0.93 (0.89, 0.98)	0.0267	7.9e-09	0.94	0.707	0.97625
				A/G		0.25	iCOGS [45]	0.94 (0.92, 0.96)	0.0107	7e-11
				A/G		0.026	ABCC [39]	1 (0.89, 1.12)	0.0578	0.982
				A/G		0.026	COGS [39]	0.96 (0.84, 1.1)	0.0695	0.579
25	8	29565535	rs9693444	A/C	RPL17P33	0.32	Eur GWAS [45]	1.07 (1.03, 1.12)	0.0233	2.6e-11	1.073	0.889	1
				A/C		0.32	iCOGS [45]	1.07 (1.05, 1.09)	0.0094	9.2e-14
				A/C		0.294	ABCC [39]	1.09 (1.05, 1.14)	0.0229	1.83e-05
				A/C		0.294	COGS [39]	1.08 (1.02, 1.14)	0.0276	0.008
26	8	128424800	rs13281615	G/A	8q24	0.42	Eur GWAS [45]	1.1 (1.14, 1.19)	0.0401	6.1e-11	1.069	0.059	0.202813
				G/A		0.42	iCOGS [45]	1.09 (1.07, 1.12)	0.0139	4.3e-19
				G/A		0.522	ABCC [39]	1.03 (0.98, 1.08)	0.0242	0.199
				G/A		0.522	COGS [39]	1.02 (0.97, 1.08)	0.0292	0.388
27	8	128457034	rs1562430	C/T	8q24	0.42	Fletcher et al. 2011 [43]	0.86 (0.82, 0.9)	0.0232	3e-11	0.86	1	1
28	9	22052134	rs1011970	A/C	CDKN2A/2B	0.17	Eur GWAS [45]	1.1 (1.05, 1.06)	0.0189	0.00026	1.067	0.313	0.555323
				A/C		0.17	iCOGS [45]	1.06 (1.03, 1.08)	0.0095	2.2e-05
				A/C		0.081	ABCC [39]	1.03 (0.93, 1.14)	0.0518	0.599
				A/C		0.081	COGS [39]	1.06 (0.97, 1.16)	0.046	0.178
29	9	109345936	rs10759243	A/C	-	0.39	Eur GWAS [45]	1.07 (1.02, 1.12)	0.0233	0.0084	1.06	0.965	1
				A/C		0.39	iCOGS [45]	1.06 (1.03, 1.08)	0.0095	4e-07
				A/C	KLF4	0.421	ABCC [39]	1.05 (0.99, 1.11)	0.0284	0.102
				A/C		0.421	COGS [39]	1.06 (1.01, 1.12)	0.0281	0.017
30	9	109928299	rs865686	C/A	KLF4	0.37	Eur GWAS [45]	0.89 (0.86, 0.93)	0.0224	0.00019	0.896	0.091	0.278056
				C/A		0.37	iCOGS [45]	0.89 (0.88, 0.91)	0.0113	7.8e-28
				C/A		0.066	ABCC [39]	1.01 (0.89, 1.12)	0.0527	0.927
				C/A		0.066	COGS [39]	0.94 (0.85, 1.04)	0.0516	0.213
31	10	63921983	rs10822013	T/C	ZNF365	0.47	Cai et al 2011 [42]	1.12 (1.06, 1.18)	0.0266	5.87e-09	1.085	0.183	0.365357
				T/C		0.47	ABCC [39]	1.09 (1.06, 1.13)	0.0184	7.98e-09
				T/C		0.47	COGS [39]	1.05 (1, 1.1)	0.0237	0.075
32	10	63948688	rs10995190	A/G	ZNF365‡	0.15	Eur GWAS [45]	0.84 (0.8, 0.89)	0.0295	9.8e-10
				A/G		0.15	iCOGS [45]	0.86 (0.84, 0.88)	0.0117	1.6e-28
				A/G		0.022	ABCC [39]	0.89 (0.73, 1.1)	0.1081	0.284	1.055	0.046	0.175
				A/G		0.022	COGS [39]	1.17 (1, 1.38)	0.0842	0.057
33	10	80511154	rs704010	A/G	ZMIZ1	0.39	Eur GWAS [45]	1.12 (1.08, 1.17)	0.0223	5.7e-09	1.082	0.177	0.365357
				A/G		0.39	iCOGS [45]	1.08 (1.06, 1.1)	0.0094	5.1e-15
				A/G		0.294	ABCC [39]	1.06 (1, 1.14)	0.0371	0.056
				A/G		0.294	COGS [39]	1 (1.05, 1.11)	0.0532	0.07
34	10	123336180	rs1219648	G/A	FGFR2‡	0.458	Hunter et al. 2007 [36]	1.2 (1.07, 1.42)	0.0859	1e-10
				G/A		0.42	Li J et al. 2010 [44]	1.32 (1.22, 1.42)	0.0373	2e-13
				G/A		0.42	Fletcher et al. 2011 [43]	1.31 (1.25, 1.37)	0.0228	1e-30
				G/A		0.367	ABCC [39]	1.16 (1.11, 1.21)	0.0215	1.63e-12	1.14	0.305	0.56
				G/A		0.367	COGS [39]	1.12 (1.07, 1.18)	0.0266	1.21e-05
35	10	123342307	rs2981582	A/G	FGFR2	0.38	Easton et al. 2007 [7]	1.26 (1.23, 1.3)	0.0159	2e-76	1.26	1	1
36	11	1865582	rs3817198	G/A	LSP1	0.32	Eur GWAS [45]	1.06 (1.01, 1.1)	0.0189	0.011	1.065	0.78	0.985111
				G/A		0.32	iCOGS [45]	1.07 (1.05, 1.09)	0.0094	3.5e-10
				G/A		0.128	ABCC [39]	1.03 (0.96, 1.11)	0.0382	0.346
				G/A		0.128	COGS [39]	1.07 (0.99, 1.15)	0.0368	0.08
37	11	65339642	rs3903072	A/C	DKFZp761E198:OVOL1:SNX32:CFL1	0.47	Eur BCAC	0.92 (0.89, 0.96)	0.0217	5.1e-05	0.948	0.15	0.34375
				A/C		0.47	iCOGS [45]	0.95 (0.93, 0.96)	0.0053	2e-08
38	11	128966381	rs11820646	A/G	-	0.41	Eur GWAS [45]	0.93 (0.9, 0.97)	0.0215	0.00068	0.947	0.75	0.982143
				A/G		0.41	iCOGS [45]	0.95 (0.93, 0.97)	0.0106	3.2e-07
				A/G	BARX2	0.445	ABCC [39]	0.94 (0.9, 0.98)	0.0213	0.002
				A/G		0.445	COGS [39]	0.96 (0.9, 1.01)	0.0259	0.129
39	12	14305198	rs12422552	C/G	-	0.26	Eur GWAS [45]	1.11 (1.05, 1.16)	0.0225	4.2e-05	1.059	0.16	0.352
				C/G		0.26	iCOGS [45]	1.05 (1.03, 1.07)	0.0096	2.9e-05
				C/G	ATF7IP	0.275	ABCC [39]	1.06 (0.99, 1.14)	0.0371	0.099
				C/G		0.275	COGS [39]	1.06 (1, 1.12)	0.0281	0.035
40	12	28046347	rs10771399	G/A	PTHLH	0.11	Eur GWAS [45]	0.82 (0.77, 0.87)	0.0302	5.7e-10	0.858	0.388	0.627647
				G/A		0.11	iCOGS [45]	0.86 (0.83, 0.88)	0.0117	3.2e-21
				G/A		0.191	ABCC [39]	0.88 (0.81, 0.94)	0.0337	0.00053
				G/A		0.191	COGS [39]	0.87 (0.81, 0.93)	0.034	4.91e-05
41	12	94551890	rs17356907	G/A	NTN4	0.3	Eur GWAS [45]	0.89 (0.85, 0.93)	0.0224	1.7e-06	0.913	0.343	0.571667
				G/A		0.3	iCOGS [45]	0.91 (0.89, 0.93)	0.0111	1.4e-17
				G/A		0.227	ABCC [39]	0.94 (0.9, 0.98)	0.0213	0.004
				G/A		0.227	COGS [39]	0.92 (0.87, 0.97)	0.027	0.005
42	14	36202520	rs2236007	A/G	PAX9:SLC25A21	0.21	Eur GWAS [45]	0.88 (0.83, 0.93)	0.0282	2e-05	0.922	0.285	0.5225
				A/G		0.21	iCOGS [45]	0.93 (0.91, 0.95)	0.0109	4.4e-10
				A/G	PAX9	0.246	ABCC [39]	0.91 (0.87, 0.95)	0.0219	1.93e-05
				A/G		0.246	COGS [39]	0.93 (0.88, 0.99)	0.0319	0.014
43	14	90910822	rs941764	G/A	CCDC88C	0.34	Eur GWAS [45]	1.05 (1, 1.09)	0.0191	0.043	1.054	0.806	0.985111
				G/A		0.34	iCOGS [45]	1.06 (1.04, 1.09)	0.0142	2.3e-09
				G/A		0.138	ABCC [39]	1.06 (1.01, 1.11)	0.0235	0.029
				G/A		0.138	COGS [39]	1.02 (0.95, 1.1)	0.0385	0.507
44	16	51156689	rs4784227	T/C	TOX3	0.247	Long et al. 2010 [70]	1.24 (1.2, 1.29)	0.0202	1e-28	1.24	0.26	0.493103
				T/C		0.247	ABCC [39]	1.27 (1.22, 1.32)	0.0197	4.58e-31
				T/C		0.247	COGS [39]	1.2 (1.12, 1.27)	0.0289	1.86e-08
45	16	51192665	rs3112612	G/A	TOX3	0.43	Fletcher et al. 2011 [43]	1.15 (1.1, 1.21)	0.0259	4e-10	1.15	1	1
46	16	79208306	rs13329835	G/A	CDYL2	0.22	Eur GWAS [45]	1.14 (1.09, 1.19)	0.0219	9.2e-08	1.086	0.086	0.278056
				G/A		0.22	iCOGS [45]	1.08 (1.05, 1.1)	0.0094	5.8e-11
				G/A		0.051	ABCC [39]	1.05 (0.97, 1.13)	0.0375	0.26
				G/A		0.051	COGS [39]	1.04 (0.93, 1.17)	0.0601	0.488
47	16	52370868	rs17817449	C/A	MIR1972-2:FTO	0.4	Eur GWAS [45]	0.95 (0.91, 0.99)	0.021	0.01	0.933	0.015	0.0589286
				C/A		0.4	iCOGS [45]	0.93 (0.91, 0.95)	0.0109	1.3e-12
				C/A	FTO	0.124	ABCC [39]	0.88 (0.83, 0.93)	0.0282	6.79e-06
				C/A		0.124	COGS [39]	1.01 (0.94, 1.08)	0.0342	0.868
48	18	22591422	rs527616	G/C	-	0.38	Eur GWAS [45]	0.91 (0.87, 0.95)	0.0219	3e-05
				G/C		0.38	iCOGS [45]	0.95 (0.93, 0.97)	0.0106	3.1e-07
				G/C	AQP4‡	0.308	ABCC [39]	0.96 (0.93, 1)	0.0208	0.067	0.984	0.184	0.372
				G/C		0.308	COGS [39]	0.99 (0.93, 1.01)	0.0102	0.818
49	18	22824665	rs1436904	C/A	CHST9	0.4	Eur GWAS [45]	0.93 (0.9, 0.97)	0.0215	0.0008	0.962	0.119	0.311667
				C/A		0.4	iCOGS [45]	0.96 (0.94, 0.98)	0.0105	6.9e-06
				C/A		0.453	ABCC [39]	0.99 (0.93, 1.05)	0.03	0.692
				C/A		0.453	COGS [39]	1 (0.95, 1.05)	0.0249	0.931
50	19	48978353	rs3760982	A/G	C19orf61:KCNN4:LYPD5:ZNF283	0.46	Eur GWAS [45]	1.06 (1.02, 1.1)	0.0189	0.0022	1.06	0.957	1
				A/G		0.46	iCOGS [45]	1.06 (1.04, 1.08)	0.0095	2.5e-08
				A/G		0.966	ABCC [39]	1.06 (0.9, 1.25)	0.0841	0.495
				A/G		0.966	COGS [39]	1.1 (0.97, 1.25)	0.0652	0.147
51	21	15442703	rs2823093	A/G	NRIP1	0.26	Eur GWAS [45]	0.92 (0.88, 0.96)	0.0217	9.5e-05	0.92	1	1
				A/G		0.26	iCOGS [45]	0.92 (0.9, 0.94)	0.011	1.5e-12
‡	Pooled only among the Asian studies due to heterogeneity with the European studies
